# Supplementary material for: Anti-Inflammatory, Antinociceptive, and LC-MS Metabolic Profile from Pseudotrimezia juncifolia (Klatt) Lovo & A. Gil
Source: Pharmaceuticals (Basel). 2024 Aug 22;17(8):1101. doi: 10.3390/ph17081101 (PMC11359133; doi:10.3390/ph17081101)
Supplement: Supplementary file 1 [file pharmaceuticals-17-01101-s001.zip]

Archive with 1 entries (1 files):
- pharmaceuticals-3138680-supplementary.pdf
